# Supplementary material for: Competing Endogenous RNA of Snail and Zeb1 UTR in Therapeutic Resistance of Colorectal Cancer
Source: Int J Mol Sci. 2021 Sep 3;22(17):9589. doi: 10.3390/ijms22179589 (PMC8431469; doi:10.3390/ijms22179589)
Supplement: Supplementary file 1 [file ijms-22-09589-s001.zip]

Archive with 1 entries (1 files):
- ijms-1319213-supplementary.pdf
